# Supplementary material for: Ocular growth and metabolomics are dependent upon the spectral content of ambient white light
Source: Sci Rep. 2021 Apr 7;11:7586. doi: 10.1038/s41598-021-87201-2 (PMC8026599; doi:10.1038/s41598-021-87201-2)
Supplement: Supplementary file 1 — Supplementary Data 1. [file 41598_2021_87201_MOESM1_ESM.xlsx]

## Sheet: SW vs BEW (vitreous) Control
Experimental Batch	Light condition	C0	C2	Ala	Arg	Asn	Asp	Cit	Gln	Glu	Gly	His	Ile	Leu	Lys	Met	Orn	Phe	Pro	Ser	Thr	Trp	Tyr	Val	Ac-Orn	alpha-AAA	Carnosine	Creatinine	DOPA	Histamine	Met-SO	Putrescine	SDMA	Serotonin	Spermidine	Spermine	t4-OH-Pro	Taurine	total DMA	PC aa C30:0	PC aa C30:2	PC aa C32:0	PC aa C32:1	PC aa C32:2	PC aa C32:3	PC aa C34:1	PC aa C34:2	PC aa C36:1	PC aa C36:2
1	BEW	1.73	0.336	47.4	33	0	22.4	2.07	462	21.3	40	14.9	14.1	35.9	68	13.3	9.29	10.9	15.2	23.7	36.5	6.18	10.7	23.3	0.617	0.505	4.75	1.97	0.106	0.332	0.702	2.3	0.025	0	1.36	0.41	7.39	341	0.122	0.098	0.002	0.618	0.173	0.045	0.018	1.04	0.479	0.299	0.434
1	BEW	4.12	1.26	175	60.2	16.1	26.6	4.44	622	281	53.2	47.9	29.9	50.6	98.2	39	14	30.5	70.4	74.5	94.3	13.1	43.8	54.7	1.72	1.06	5.32	4.19	0.107	0.417	0.782		0.106	0	13.5	6.91	20.8		0.329	0.416	0.011	1.58	1.25	0.255	0.045	2.86	0.947	0.328	0.868
1	BEW	1.94	0.475	43.7	44.9	6.27	9.21	2.6	515	27.5	42.8	15.2	14.3	40.9	70	12.7	11.4	13.2	15.7	31	45.7	9.3	15.2	24.8	1.37	0.528	5.95	3.06	0.17	0.352	0.818	1.57	0	0	1.52	0.412	11.2	191	0.168	0.089	0.002	0.366	0.108	0.024	0.013	0.67	0.371	0.251	0.396
1	BEW	3.29	0.833	109	51.8	4.29	31.5	3.23	481	108	58.3	31.8	20.5	48.7	68.9	23.9	11.8	17.4	43.5	53	76	9.12	21	32.9	1.06	0.896	8.27	3.04	0.143	0.605	0.776	13.4	0	0	4.88	1.43	22		0.193	0.219	0.01	0.957	0.685	0.234	0.044	2.04	1.33	0.492	1.18
1	BEW	2.58	0.742	86.1	55.9	0	84.1	3.33	451	130	64.2	21.6	18.1	38.9	79.1	18.8	10.7	17	29.9	55	73.1	24.1	22.1	28.1	1.19	1.16	8.72	2.76	0.233	0.366	1.15	4.87	0	0	2.65	0.359	16.9	610	0.157	0.146	0	1.5	0.305	0.047	0.02	2.81	2.33	0.91	1.93
1	BEW	2.6	0.591	73.1	41.1	1.29	32.6	2.69	435	65.8	46.3	19.6	19	41.8	77.9	16	11	15.5	30.4	43.4	61.9	9.36	21.6	28.8	0.827	0.776	5.64	3.15	0.134	0.438	0.724	6.68	0	0	3.9	0.691	12.9	672	0.122	0.179	0.008	0.989	0.328	0.113	0.029	1.59	0.828	0.395	0.654
1	BEW	2.03	0.403	56.5	33.6	4.82	23.5	2.76	441	47.7	50.8	16.8	12.3	34.2	67.1	14.3	8.99	12.4	21.2	37.7	51.4	13.1	12.7	21.7	1	0.744	6.19	3.03	0.171	0.331	0.802	1.81	0	0.036	1.52	0.286	10.9	308	0.152	0.088	0.003	0.662	0.214	0.036	0.018	1.78	1.69	0.559	1.65
3	BEW	1.79	0.305	48.6	16.4	0	10.5	2.51	389	20.9	61.7	10.2	27.9	29.8	178	7.95	5.92	12.6	10.5	55.7	50.8	11.1	17.3	31.1	3.91	0.574	4.81	1.96	0.093	0.293	0.355	1.7	0.181	0.022	1.32	0.474	5.6	328	0.106	0.071	0	0.432	0.101	0.015	0.015	0.575	0.231	0.165	0.209
3	BEW	1.8	0.474	33.1	17.7	0	21.1	2.21	311	34.5	61.1	6.89	24.2	32	156	6.38	5.41	10.6	9.06	27.6	25	21.6	10	26.7	3.48	0.797	5.19	1.74	0.254	0.329	0.291	2.39	0	0.035	1.59	0.282	5.02	462	0.12	0.087	0.009	0.581	0.143	0.022	0.025	1.06	1.61	0.414	2.24
3	BEW	1.44	0.233	30.8	23.1	0	5.46	2.37	337	8.49	49.7	8.46	25	33.4	131	8.53	7.46	11.4	7.82	22.9	19.6	12.3	14.7	30.4	1.04	0.473	2.72	1.44	0.157	0.297	0.374	1.2	0.164	0.017	0.754	0.23	2.88	338	0.199	0.059	0	0.166	0.068	0.021	0.022	0.334	0.255	0.119	0.268
3	BEW	1.6	0.397	55.6	20.4	0	18.3	2.2	345	36.2	55.6	16.2	32.1	36.4	133	9.37	5.45	14.1	11.5	44.6	60.7	20.1	16.7	33.1	1.26	0.827	4.49	2.31	0.218	0.342	0.426	1.99	0.114	0.024	1.74	0.279	6.58	422	0.166	0.084	0.013	0.394	0.096	0.021	0.03	0.958	1.13	0.297	1.27
3	BEW	3.03	1.26	140	39.1	0	76	4.16	508	224	92.3	24.4	63.7	63	152	20.3	8.59	29	31.7	133	142	26.8	36.8	79.1	2.56	1.81	13.3	3.61	0.108	0.576	0.403		0.222	0.019	12.4	2.9	22.4		0.275	0.558	0.013	3.23	1.54	0.266	0.046	4.2	1.63	0.686	1.5
3	BEW	1.59	0.271	32.9	20.6	0.531	4.66	1.82	294	7.13	59.4	7.3	27.7	34.4	133	6.51	5.45	10.5	7.73	27	29.5	8.46	13.3	28.2	1.84	0.536	2.89	2.12	0.096	0.287	0.282	1.14	0.07	0.027	0.868	0.28	5	242	0.137	0.061	0.003	0.235	0.076	0.009	0.013	0.404	0.183	0.137	0.221
3	BEW	1.41	0.245	37.9	13.1	0	10.9	1.55	278	15.4	53.4	6.84	24.5	30.4	118	6.5	4.36	9.25	6.91	23.8	23	8.82	8.33	24	0.775	0.53	3.76	1.88	0.117	0.298	0.323	1.31	0	0.022	1.13	0.303	3.35	365	0.111	0.066	0.008	0.299	0.077	0.024	0.016	0.415	0.226	0.137	0.208
2	SW	1.91	0.4	64.7	42.2	2.21	81.8	3.72	532	111	94.2	17.5	22.6	40.7	55.9	9.3	14.7	17.4	21.9	52.3	32	14.1	18.2	30	0.967	0.523	11.4	2.74	0.138	0.361	0.562	2.94	0.135	0.028	4.88	3	3.61		0.131	0.293	0.001	2.59	0.677	0.069	0.025	2.71	0.794	0.831	0.762
2	SW	2.12	0.414	46.2	35.9	0	31	2.2	404	43.1	52.9	12.5	14.1	33.4	74.1	14.1	8.61	11.8	12.6	27	27.5	13.9	19.2	18.2	1.1	0.595	5.07	1.7	0.175	0.359	0.673	1.44	0.11	0.022	1.96	0.375	7.18	428	0.18	0.069	0.004	0.452	0.091	0.025	0.015	0.99	0.908	0.281	0.871
2	SW	4.07	0.971	61.7	43.8	5.43	23.2	3.61	495	34.3	102	20.8	23.8	37.6	118	22	13.5	17.1	15.6	36.2	42.8	10.6	21.4	28	1.57	0.555	5.88	3.54	0.128	0.297	0.847	1.5	0.075	0.03	1.99	2.42	5.76	521	0.176	0.136	0.005	0.917	0.283	0.03	0.014	1.28	0.344	0.378	0.367
2	SW	4.79	1.65	70.6	49.8	0	57.4	4.72	648	102	118	25.1	23.7	39.4	106	25.4	13.1	21.4	27.4	42	45.6	21.1	30.7	32.8	1.33	0.774	11.4	3.73	0.208	0.37	1.03	2.96	0.137	0.027	5.73	2.76	11.7		0.167	0.15	0.005	1.36	0.284	0.036	0.014	1.43	0.459	0.497	0.394
2	SW	2.15	0.324	43.9	36.6	5.75	13.8	2.25	421	26.1	61.7	16.2	21	36.1	93.7	13	10.2	14.8	14.4	23.7	26.4	13.5	18	23.5	1.07	0.488	7.45	2.49	0.165	0.299	0.636	1.56	0	0.026	1.5	0.604	5.15	507	0.13	0.118	0.006	0.976	0.368	0.045	0.019	1.54	0.559	0.421	0.614
2	SW	2.17	0.528	56.5	45.1	4.5	18.2	2.8	443	35.4	59.3	19.7	19.1	38	86.4	16	12	15.6	15.5	34.9	33.7	19.1	20.2	24.1	1.21	0.66	5.79	2.47	0.235	0.338	0.931	1.66	0.102	0.029	1.68	0.324	6.5	356	0.185	0.068	0.006	0.361	0.117	0.034	0.012	1.1	1.14	0.377	1.06
2	SW	3.12	0.817	56.7	45.4	0	33.8	3.2	539	60.1	92.3	20.8	21.8	36	95.5	17.5	13.3	13.9	18.9	34.1	37.7	7.77	16.1	26.7	1.17	0.615	7.34	2.32	0.111	0.391	0.687	3.63	0.078	0.025	3.04	1.02	6	590	0.183	0.169	0.014	1.22	0.376	0.113	0.024	1.32	0.416	0.336	0.334
4	SW	1.95	0.312	63.8	52.3	0	60.6	3.1	568	96.3	110	22	22.1	38.2	62.9	7.96	19.1	13.7	19.3	48.3	30.8	19.6	20.7	28.8	0.765	0.483	12	2.64	0.181	0.345	0.653	3.48	0.163	0	2.6	0.508	3.29	772	0.177	0.223	0.003	2.16	0.588	0.067	0.021	2.79	1.83	0.793	1.58
4	SW	2.72	0.905	52.4	14.2	0	29.6	2.24	394	67.6	83.3	20.5	23.5	35.3	134	7.53	3.87	13.2	13.4	37.2	32.5	17.5	34.3	24.6	1.25	0.967	8.34	2.08	0.164	0.41	0.368	2.39	0.069	0.024	2.96	0.492	10.6	541	0.177	0.148	0.009	1.24	0.254	0.032	0.022	2.34	2.56	0.791	2.64
4	SW	1.8	0.362	49	18.4	0.845	9.57	2.54	380	17.3	51.9	14.7	20.1	33.7	109	7.1	5.32	11.9	8.79	17.2	31.5	10.9	23.4	20.2	0.808	0.477	3.8	1.77	0.113	0.337	0.514	1.11	0.315	0.028	1.1	0.323	5.94	476	0.305	0.07	0.005	0.31	0.091	0.025	0.015	0.602	0.262	0.182	0.261
4	SW	1.96	0.384	51.5	16	0.908	7.76	2.04	338	12.6	51.7	14.5	15.6	29	107	6.89	4.81	11.1	8.25	41	33.8	11.8	20.9	18.3	1.09	0.582	3.75	2.59	0.127	0.316	0.468	1.25	0.101	0.025	1.01	0.23	7.7	249	0.223	0.075	0.007	0.268	0.084	0.019	0.011	0.615	0.414	0.225	0.492
4	SW	1.91	0.455	42.6	14.1	0.828	12.7	1.95	364	29.2	71.4	12.9	21.6	32.3	113	5.62	4.6	11.3	8.29	34.8	39.5	9.17	19.2	20.2	1.21	0.647	4.26	2.01	0.112	0.411	0.361	1.15	0.106	0.023	1.97	0.465	5.68	438	0.216	0.068	0.003	0.421	0.074	0.021	0.014	0.542	0.337	0.202	0.368
4	SW	2.16	0.429	50.4	16.6	0	11.7	2.3	360	23.3	67.7	14	20.4	35.7	97.5	8.5	5.42	12.5	10	31.2	47.3	18.4	27.8	20.4	1.07	0.711	5.44	2.04	0.195	0.329	0.476	2.12	0.219	0.025	1.29	0.22	13	267	0.255	0.078	0	0.282	0.083	0.027	0.008	0.562	0.385	0.152	0.378
4	SW	3.44	0.434	53.6	11.9	1.82	12.1	2.25	317	21.2	35.9	12.2	16	26.7	129	6.13	4.1	10.3	8.03	41.2	44.8	12.8	18.7	18.4	1.23	0.744	3.3	2.16	0.176	0.325	0.389	1.27	0.305	0.024	1.31	0.685	4.27	192	0.312	0.068	0.004	0.295	0.06	0.02	0.012	0.481	0.372	0.136	0.318
Primary ID	VIP	Loadings
C0	1.09033	-0.113308
C2	0.705656	-0.0114473
Ala	1.15865	0.102712
Arg	0.673791	0.0474517
Asn	0.674955	0.0469068
Asp	0.751244	-0.000381697
Cit	0.751398	-0.0121004
Gln	0.726741	-0.0363555
Glu	1.08054	0.088955
Gly	1.04239	-0.107793
His	0.830428	0.0348524
Ile	1.01572	0.111408
Leu	1.43884	0.155784
Lys	0.196502	0.0178989
Met	0.958912	0.0794528
Orn	0.527569	-0.0279489
Phe	0.987515	0.0707503
Pro	1.21376	0.118789
Ser	1.01075	0.0949672
Thr	1.45046	0.159941
Trp	0.610141	-0.00191761
Tyr	0.798165	-0.0470555
Val	1.37277	0.148747
Ac-Orn	1.0378	0.127427
alpha-AAA	1.27455	0.138821
Carnosine	0.774015	-0.015041
Creatinine	0.835426	0.0619467
DOPA	0.548242	-0.0395551
Histamine	1.2565	0.135625
Met-SO	0.357	-0.00236141
Putrescine	2.15723	0.237124
SDMA	1.44731	-0.176536
Serotonin	1.03372	-0.122376
Spermidine	1.07687	0.088761
Spermine	0.756709	-0.00711353
t4-OH-Pro	1.55949	0.176424
Taurine	0.96952	0.0692588
total DMA	1.03041	-0.110914
PC aa C30:0	1.02804	0.0815243
PC aa C30:2	0.75849	0.081378
PC aa C32:0	0.796143	0.0151277
PC aa C32:1	1.10865	0.0967512
PC aa C32:2	1.35412	0.138912
PC aa C32:3	1.56119	0.176716
PC aa C34:1	1.02916	0.0777551
PC aa C34:2	1.12466	0.10412
PC aa C36:1	0.838548	0.0243368
PC aa C36:2	1.16025	0.110909
PC aa C36:3	1.31155	0.135165
PC aa C36:4	0.799593	0.027088
PC aa C36:5	0.812281	0.0427177
PC aa C36:6	0.82561	-0.0695076
PC aa C38:3	1.02929	0.0886162
PC aa C38:4	0.74689	0.0408603
PC aa C38:5	0.809327	0.00891885
PC aa C38:6	0.849576	-0.00714848
PC aa C40:3	0.825382	0.0688699
PC aa C40:4	0.947486	0.078476
PC aa C40:5	0.815007	-0.0162496
PC aa C40:6	0.893696	-0.044253
PC ae C32:1	0.957234	0.0795297
PC ae C34:0	0.833164	-0.0487818
PC ae C34:1	1.13761	0.102809
PC ae C34:2	0.890776	0.0577038
PC ae C36:3	0.811952	0.0467366
PC ae C36:5	0.82049	-0.0455108
PC ae C38:2	0.751253	0.0725252
PC ae C38:5	0.918006	0.0587604
PC ae C38:6	0.738804	-0.0460218
PC ae C40:5	0.760439	-0.00486839
PC ae C40:6	0.914086	-0.073131
PC ae C42:4	1.24451	-0.153339
SM (OH) C14:1	0.743022	-0.0761361
SM (OH) C22:1	0.637399	-0.00787214
SM (OH) C22:2	0.935682	-0.106825
SM (OH) C24:1	0.456686	-0.0206635
SM C16:0	0.776307	0.0266895
SM C18:0	0.764216	-0.0501989
SM C24:0	1.07785	0.0926827
SM C24:1	0.741121	0.0200597
H1	1.70393	0.207796
[truncated: 33 more columns]

## Sheet: SW vs BEW (vitreous) FDEP
Experimental Batch	Light condition	C0	C2	Ala	Arg	Asn	Asp	Cit	Gln	Glu	Gly	His	Ile	Leu	Lys	Met	Orn	Phe	Pro	Ser	Thr	Trp	Tyr	Val	Ac-Orn	alpha-AAA	Carnosine	Creatinine	DOPA	Histamine	Met-SO	Putrescine	SDMA	Serotonin	Spermidine	Spermine	t4-OH-Pro	Taurine	total DMA	PC aa C30:0	PC aa C30:2	PC aa C32:0	PC aa C32:1	PC aa C32:2	PC aa C32:3	PC aa C34:1	PC aa C34:2	PC aa C36:1	PC aa C36:2
1	BEW	2.04	0.596	74.7	54.2	0	36.4	2.8	595	40.3	64.9	20.2	20	25.5	88.3	16.3	12.3	15.5	26.9	32.3	59.1	10.1	14.7	33.4	0.718	0.706	5.87	2.85	0.145	0.367	0.785	2.26	0.162	0.041	1.96	0.457	13.9	309	0.164	0.093	0.004	0.579	0.146	0.022	0.009	1.29	0.94	0.452	0.99
1	BEW	1.78	0.352	54.8	50.2	6.79	4.3	2.5	623	9.53	46.9	22.9	19.7	40.6	88.7	18.1	12.6	14.3	18	27.5	34.2	7.22	16	26.3	1.33	0.515	6	2.39	0.145	0.34	0.778	1.42	0.007	0.033	1.05	0.307	6.55	219	0.214	0.068	0.003	0.163	0.068	0.014	0.008	0.341	0.212	0.133	0.199
1	BEW	2.77	0.609	60.2	71.4	4.93	54.3	3.33	546	93.2	55.6	24.4	21.2	43	100	21	15.9	21.2	34.8	61.2	82.8	31.1	24.6	38.5	2.15	1.12	9.17	1.87	0.316	0.39	1.46	2.15	0.052	0	2.06	0.395	28.4	453	0.266	0.145	0	1.33	0.476	0.06	0.024	4.7	4.79	1.9	5.37
1	BEW	2.03	0.559	87	55.2	0.489	32.4	2.97	526	48.5	43.8	28.4	20.3	45.8	73.7	20.7	14.2	15.7	29.9	44.9	76.3	13.7	17.5	32.2	1.14	0.729	9.04	2.64	0.156	0.386	0.92	3.15	0.077	0	1.91	0.351	18	387	0.217	0.094	0.005	0.524	0.119	0.032	0.015	1.34	1.08	0.442	1.05
1	BEW	2.59	0.578	86.1	57.5	1.01	42	2.74	457	67.9	62.2	22.9	17.7	40.2	90.2	22.2	11.5	18.7	32.5	58.8	74.3	22	23.4	29.9	1.43	1.05	8.44	2.14	0.29	0.403	1.24	2.26	0.062	0.064	2.06	0.53	18.1	407	0.171	0.103	0.003	0.723	0.232	0.041	0.018	3.33	4.18	1.16	4.05
1	BEW	2.1	0.549	54	46.2	0.691	18.1	2.56	558	29.7	54.4	16.5	17.6	23.4	84.1	12.8	12	12.9	21	28.4	44.9	15.8	15.6	25.6	0.654	0.537	5.36	3	0.206	0.32	0.808	1.62	0	0	1.73	0.279	10.2	229	0.123	0.083	0.006	0.406	0.13	0.023	0.017	1.01	0.704	0.301	0.636
1	BEW	3.69	1.47	146	69	0	148	5.72	608	332	135	31.6	29.4	52.5	123	29.2	16	25.4	59.7	93.7	115	30.2	27.1	45.9	1.81	1.75	20.2	3.36	0.115	0.473	1.46	4.24	0.122	0.049	6.11	1.02	30.9		0.245	0.388	0.008	5.38	1.32	0.117	0.036	8.26	4.28	2.37	4.45
3	BEW	1.78	0.523	53.7	17.1	0	24.7	2.15	406	33.2	64.8	8.9	25.2	35.3	186	7.49	4.92	11.4	11.6	55.8	62.1	11.8	14.8	28.1	3.44	0.722	6.48	3.59	0.177	0.311	0.286	2.39	0.075	0.02	2.23	0.281	6.44	417	0.143	0.08	0.001	0.556	0.141	0.016	0.017	1.07	1.22	0.399	1.27
3	BEW	1.61	0.519	39.6	20.7	1.27	17.2	2.58	392	35.7	60.2	10.2	31.6	33.6	156	8.59	7.03	13.5	11.7	32.8	28.8	34.9	12.7	33.4	4.03	0.85	4.35	2.47	0.34	0.336	0.396	2.06	0.077	0.022	1.39	0.248	6.88	499	0.179	0.089	0.005	0.438	0.101	0.036	0.023	0.793	1.23	0.361	1.41
3	BEW	1.5	0.294	39	27.9	0	16.1	2.83	363	29.3	52.2	9.41	29.2	35.4	144	9.91	9.1	14.3	9.7	32.5	28.6	21.3	17	38	1.22	0.623	2.94	1.93	0.291	0.317	0.405	1.67	0.17	0.026	1.38	0.302	3.73	486	0.215	0.081	0.006	0.449	0.128	0.027	0.009	0.788	0.784	0.282	0.78
3	BEW	2.11	0.723	126	31.6	0.147	26.4	3.19	454	128	86.9	30.6	52.2	49.1	159	17.6	7.17	24.3	28.1	91.1	119	20.7	31.8	60	1.69	0.982	5.91	3.27	0.143	0.431	0.347		0.168	0.028	8.31	2.32	15.2		0.206	0.392	0.012	1.52	1.1	0.275	0.053	2.92	1.27	0.418	1.12
3	BEW	1.81	0.371	50.4	20.6	0	15.6	2.27	348	43.6	48.3	11.2	31.7	38.2	135	8.81	5.55	15.5	11.4	44.6	57.8	16.6	16.7	39.1	1.38	0.887	4.12	2.11	0.112	0.32	0.3	3.57	0.15	0.02	2.54	0.493	6.42	404	0.217	0.116	0.009	0.493	0.227	0.04	0.017	0.96	0.796	0.272	0.938
3	BEW	1.59	0.281	33.8	23.2	0.484	5.43	2.13	313	7.81	46.3	8.45	27	37.2	129	6.67	5.68	11.4	8.08	26	26.4	10.7	14.5	30.8	1.74	0.537	3.22	2.43	0.157	0.296	0.326	1.37	0.195	0.022	0.849	0.269	5.53	379	0.159	0.077	0	0.252	0.06	0.016	0.013	0.417	0.275	0.142	0.389
3	BEW	1.9	0.585	88.8	28.1	0	53.9	2.54	390	119	72.3	14.6	42	41.7	157	13.5	7.07	18.1	20.3	69.7	58.8	21.4	19.7	43.9	1.42	1.66	11.9	2.51	0.192	0.559	0.394	14.8	0.182	0.055	5.43	0.702	12.1	715	0.17	0.217	0.031	1.71	0.474	0.102	0.052	3.25	5.32	1.24	5.87
2	SW	1.53	0.17	40.8	39.5	3.2	10.5	2.69	472	22.2	58.3	14.3	20	38.9	57.8	6.92	14.6	12.9	12.3	27.3	22.8	8.63	14	21.8	1	0.403	3.77	1.24	0.12	0.317	0.585	1.07	0	0	1.23	0.361	2.24	444	0.119	0.059	0.003	0.199	0.061	0.013	0.012	0.448	0.331	0.187	0.324
2	SW	2.13	0.348	52.5	51.8	0.986	12.2	2.73	512	12	63.2	15.2	18.6	26.1	106	16.9	10.7	15.1	15.2	33	32.1	8.46	24.6	22.4	1.45	0.522	5.79	2.48	0.121	0.298	0.898	1.34	0.224	0.031	0.935	0.38	7.59	559	0.185	0.063	0.006	0.267	0.109	0.015	0.013	0.667	0.406	0.227	0.325
2	SW	2.32	0.622	60.6	38.6	3.37	21.3	2.84	480	35.3	77.1	18.4	23.8	35.5	117	18.3	13.4	16.4	19.2	28.5	39.3	19.6	19.2	27.8	1.42	0.57	4.83	2.52	0.253	0.315	0.809	1.81	0.052	0.024	1.81	0.461	7.62	599	0.181	0.097	0.001	0.749	0.2	0.029	0.01	1.54	1.08	0.523	1.13
2	SW	4.18	1.35	121	64.9	3.87	48.6	4.68	638	157	110	31.7	31.5	49.6	129	37.2	15.5	29.3	40.5	67.7	83.9	27.3	45.4	47.1	1.64	0.856	8.38	3.05	0.223	0.464	0.965		0.214	0	9.63	2.38	17.8		0.212	0.387	0.009	2	1.13	0.252	0.047	3.08	1.06	0.528	0.937
2	SW	2.13	0.391	41.7	34.6	1.33	14.9	2.5	428	17.3	62.2	17.2	21.4	34	90.5	14	10.2	14.8	15.5	23.6	26.5	12.2	17.1	26	1.03	0.481	7.84	2.32	0.141	0.305	0.67	1.59	0.069	0.033	1.21	0.399	5.92	492	0.142	0.065	0.001	0.397	0.112	0.016	0.015	0.8	0.507	0.266	0.481
2	SW	2.33	0.519	54.1	49	2.81	22.8	3.61	502	45.5	61.2	19.4	19.8	38.8	92.2	15.5	12.3	15.1	17.5	39	33.4	21.1	19.2	25	1.32	0.701	6.25	2.53	0.201	0.379	0.871	1.77	0.094	0.028	1.9	0.364	7.41	427	0.196	0.089	0.005	0.6	0.112	0.029	0.021	1.55	1.61	0.498	1.51
2	SW	2.09	0.338	50.1	46	2.34	13.3	3.07	385	22.1	64.8	20.5	20.9	32.8	85.4	16.9	13.6	15.3	17.3	25.2	39.9	9.23	15.8	28.3	1.18	0.447	4.63	2.53	0.129	0.319	0.751	1.31	0.077	0.025	1.34	0.458	5.58	506	0.197	0.076	0.002	0.214	0.082	0.019	0.013	0.505	0.311	0.16	0.269
4	SW	1.9	0.348	65.4	61.2	0	34.1	3.11	548	62.4	94.1	23.9	22.2	36.7	71.8	8.09	19.5	16.3	24.3	42	33.9	17.7	22.7	34.8	0.823	0.505	10.4	2.63	0.2	0.377	0.725	2.61	0	0	2.41	0.469	4.41		0.167	0.13	0.003	1.04	0.247	0.033	0.013	1.31	0.767	0.43	0.632
4	SW	1.7	0.399	37	11.1	0	7.89	1.93	370	9.98	50.9	17.4	20.5	29.5	130	5.94	3.8	11.2	8.36	21	22.3	14.5	29.2	19.6	1.04	0.481	4.66	2.02	0.16	0.305	0.345	1.18	0.134	0.025	0.891	0.216	5.03	387	0.211	0.056	0.006	0.247	0.077	0.011	0.008	0.456	0.142	0.119	0.138
4	SW	2.2	0.457	79.1	19.2	3.53	9.63	2.92	428	38.9	49.3	17.6	22.4	37.6	110	9.36	5.86	13.5	16.2	26.9	44	10.2	29.7	24	0.808	0.569	3.98	1.62	0.092	0.373	0.484	3.87	0.223	0.021	2.01	0.566	11.2	648	0.319	0.09	0.005	0.377	0.113	0.036	0.02	0.588	0.267	0.177	0.293
4	SW	2.13	0.966	84.2	19.7	0	37.8	2.51	415	75.5	93.5	19.3	23.5	33.3	122	8.65	5.82	15.1	17	65.4	59.9	53.9	27.2	25.1	1.15	0.991	7.83	2.11	0.635	0.404	0.601	2.88	0.157	0.035	2.1	0.236	16.3	440	0.25	0.107	0	1.04	0.226	0.039	0.018	2.14	1.67	0.816	1.64
4	SW	1.88	0.4	40.3	14.8	0	8.41	2.23	347	13.3	60.8	11.2	20.3	31.3	115	5.96	4.63	11	7.64	32.1	39.8	11.3	20.8	19.7	1.09	0.563	3.83	2.04	0.122	0.337	0.342	1.45	0.23	0.021	1.18	0.268	5.36	471	0.238	0.099	0.003	0.489	0.079	0.014	0.011	0.998	0.956	0.371	0.892
4	SW	2.81	1.04	77.3	20.2	0	44.8	3.27	412	85.3	108	17.5	27.1	36.6	121	10.8	6.85	16.4	17.8	46.7	68.9	39.5	35	26.3	1.26	1.08	12.2	2.65	0.271	0.404	0.568	3.11	0.361	0.032	3.06	0.332	22.4	543	0.347	0.195	0.002	1.79	0.392	0.047	0.026	2.12	1.28	0.721	1.24
4	SW	2.5	0.613	70	16.3	0	19	2.26	435	32.4	61.7	15.8	22.8	34.1	136	7.35	4.68	13.6	12.6	50.7	51	34.3	26.1	24.3	1.23	0.875	4.86	1.54	0.321	0.387	0.591	1.65	0.046	0.022	1.76	0.215	7.2	252	0.266	0.067	0.005	0.469	0.089	0.023	0.01	0.73	0.344	0.182	0.296
Primary ID	VIP	Loadings
C0	0.80869	-0.0382914
C2	0.849731	-0.0170149
Ala	0.801611	0.0242059
Arg	0.791869	0.107079
Asn	0.185808	-0.0276329
Asp	1.09711	0.111771
Cit	0.800046	0.00119564
Gln	0.469627	0.0397894
Glu	0.997667	0.075321
Gly	0.987788	-0.0874922
His	0.626723	0.00788704
Ile	0.477139	0.0521445
Leu	0.773878	0.0746336
Lys	0.548788	0.0826275
Met	0.714503	0.0624723
Orn	0.360515	0.0324708
Phe	0.803229	0.0435658
Pro	1.07602	0.117794
Ser	1.16125	0.136414
Thr	1.1801	0.144593
Trp	0.539479	-0.0134151
Tyr	1.33622	-0.183718
Val	1.1022	0.150887
Ac-Orn	1.38099	0.213048
alpha-AAA	1.28961	0.158981
Carnosine	0.849205	0.0529174
Creatinine	0.862662	0.12091
DOPA	0.174085	0.00140763
Histamine	0.803562	0.0102279
Met-SO	0.879659	0.111299
Putrescine	0.597363	0.0390182
SDMA	1.17374	-0.176215
Serotonin	0.515686	0.0749219
Spermidine	0.680907	-0.00359064
Spermine	0.526871	-0.0168329
t4-OH-Pro	1.02423	0.105786
Taurine	0.911332	-0.13869
total DMA	1.03038	-0.145866
PC aa C30:0	0.787985	0.0165944
PC aa C30:2	0.291358	0.0196783
PC aa C32:0	0.92977	0.053543
PC aa C32:1	0.860077	0.0467293
PC aa C32:2	0.585616	0.00809324
PC aa C32:3	0.716588	0.0400151
PC aa C34:1	1.26835	0.148357
PC aa C34:2	1.66181	0.239918
PC aa C36:1	1.35751	0.177132
PC aa C36:2	1.6998	0.247518
PC aa C36:3	1.57442	0.222296
PC aa C36:4	1.18597	0.145025
PC aa C36:5	1.53231	0.219302
PC aa C36:6	0.905778	-0.123876
PC aa C38:3	1.40895	0.191095
PC aa C38:4	1.18122	0.158682
PC aa C38:5	1.20799	0.142951
PC aa C38:6	1.02202	0.107204
PC aa C40:3	0.471712	0.047082
PC aa C40:4	1.38479	0.179239
PC aa C40:5	0.972315	0.0881166
PC aa C40:6	0.969468	0.0874532
PC ae C32:1	1.04093	0.0996824
PC ae C34:0	0.994598	0.0945162
PC ae C34:1	1.15249	0.120978
PC ae C34:2	1.39863	0.179181
PC ae C36:3	0.905052	0.0855559
PC ae C36:5	0.795213	0.00962985
PC ae C38:2	1.16478	0.161992
PC ae C38:5	0.977245	0.095894
PC ae C38:6	0.944209	0.0868383
PC ae C40:5	0.922304	0.0630168
PC ae C40:6	0.868874	0.0755788
PC ae C42:4	1.04741	-0.16167
SM (OH) C14:1	0.877252	0.0956879
SM (OH) C22:1	0.866021	0.0277808
SM (OH) C22:2	0.971891	0.107892
SM (OH) C24:1	0.712531	-0.0449859
SM C16:0	1.05404	0.0889357
SM C18:0	0.87191	0.0429666
SM C24:0	0.849857	0.0284807
SM C24:1	0.906261	0.039951
H1	1.94583	0.300415
[truncated: 33 more columns]

## Sheet: SW vs BEW (retina) Control
Experimental Batch	Light condition	C0	C2	C3	C3-DC (C4-OH)	C4	C5	C6 (C4:1-DC)	C14	C14:1	C16	C16:1	C18	C18:1	Ala	Arg	Asn	Asp	Cit	Gln	Glu	Gly	His	Ile	Leu	Lys	Met	Orn	Phe	Pro	Ser	Thr	Trp	Tyr	Val	Ac-Orn	alpha-AAA	c4-OH-Pro	Carnosine	Creatinine	Histamine	Met-SO	PEA	Putrescine	Serotonin	Spermidine	Spermine	t4-OH-Pro	total DMA
1	BEW	0.00298041	0.000693947	5.96082e-05	4.89321e-06	1.61624e-05	2.49109e-05	9.19331e-06	2.71351e-05	7.71052e-06	2.80248e-05	1.61624e-05	1.85349e-05	6.56877e-05	0.0435941	0.0100978	0.00354387	0.0317317	0.000944538	0.130337	0.0904503	0.0840743	0.00776983	0.0104685	0.0209074	0.0116399	0.00757707	0.000799225	0.00898572	0.0206108	0.0323249	0.0268385	0.0029211	0.00882261	0.0166073	0.000225384	9.17848e-05	0.0034549	0.00636118	0.00226867	9.74194e-05	0.000170521	0	0.000222419	1.26037e-05	0.000188315	5.70875e-05	0.00372181	0.000104982
1	BEW	0.00214137	0.000474754	2.95476e-05	5.14593e-06	1.67658e-05	1.84258e-05	8.46589e-06	2.44017e-05	6.47392e-06	2.48997e-05	1.34458e-05	1.62678e-05	4.81394e-05	0.0368515	0.00954488	0.00438234	0.0343616	0.00100097	0.16384	0.110389	0.079347	0.00899709	0.0102919	0.0197537	0.0119518	0.00712131	0.000866509	0.00841609	0.0187578	0.0310416	0.0194218	0.00232397	0.00861529	0.0148568	0.000360215	0.000161184	0.00242357	0.00888089	0.00170978	7.6525e-05	0.000205837	2.32397e-06	0.000118522	1.62678e-05	0.000209157	7.13791e-05	0.00253977	9.57808e-05
1	BEW	0.00274643	0.000828525	3.93004e-05	6.43515e-06	2.1259e-05	1.93054e-05	7.92902e-06	2.40169e-05	6.8948e-06	2.52809e-05	1.35598e-05	1.40194e-05	4.42416e-05	0.0343591	0.00905517	0.00364275	0.0236722	0.00112615	0.148238	0.102158	0.0773367	0.00696375	0.00927351	0.0195353	0.0120659	0.00609041	0.000777963	0.00860701	0.0167774	0.0299924	0.0226379	0.00264301	0.00843464	0.0148238	0.000509066	0.000191905	0.0041139	0.00931947	0.00207993	0.00013215	0.000219485	0	0.000153984	8.27376e-06	0.000180414	4.21732e-05	0.0041139	8.45762e-05
1	BEW	0.00249583	0.000626453	3.85606e-05	5.8652e-06	1.62229e-05	1.88435e-05	7.23791e-06	1.95923e-05	6.48916e-06	1.88435e-05	1.22296e-05	1.14808e-05	4.25539e-05	0.0420547	0.00983357	0.00423043	0.0326954	0.00084983	0.147254	0.0950911	0.084983	0.00831111	0.0084359	0.0168468	0.0106572	0.0067637	0.000902242	0.00743757	0.0202162	0.0318218	0.0267054	0.00253327	0.00786186	0.0136023	0.000267054	0.000258318	0.0043677	0.0101705	0.00187187	8.24872e-05	0.000182196	2.37104e-06	0.00026955	1.58485e-05	0.000132279	3.99333e-05	0.00456737	8.04905e-05
1	BEW	0.00239978	0.000438283	2.83087e-05	5.31687e-06	1.32203e-05	1.35077e-05	7.18496e-06	2.71591e-05	6.46646e-06	1.93994e-05	1.26455e-05	8.90935e-06	4.52652e-05	0.0421039	0.0113091	0.0029602	0.0307516	0.00137664	0.122144	0.106912	0.0824833	0.00745799	0.00981466	0.0172439	0.011266	0.00695504	0.000742925	0.00876565	0.0188246	0.0346315	0.0214112	0.00293146	0.00899557	0.0143699	0.000278776	0.000218423	0.0023423	0.00604974	0.0021986	6.40898e-05	0.000195431	3.59248e-06	0.000227045	8.47825e-06	0.000189683	5.31687e-05	0.00231356	9.29734e-05
1	BEW	0.00277231	0.00052564	1.78416e-05	6.31317e-06	1.23519e-05	1.89395e-05	6.7249e-06	2.16844e-05	4.8035e-06	2.04492e-05	9.46976e-06	1.11167e-05	3.52714e-05	0.0377418	0.00985404	0.00352714	0.0349969	0.00129969	0.138615	0.110481	0.0853651	0.0081385	0.00863258	0.014685	0.011501	0.00591517	0.000739739	0.00815223	0.0216844	0.0432315	0.0245665	0.00323893	0.00857768	0.0144105	0.000215471	0.000139988	0.00425453	0.0072327	0.00181161	7.09546e-05	0.000190768	4.11729e-06	0.000278603	1.3587e-05	0.000182533	4.76233e-05	0.00436432	9.26389e-05
1	BEW	0.00318684	0.000609343	2.89859e-05	4.96443e-06	1.31317e-05	1.69751e-05	6.56586e-06	2.89859e-05	6.88614e-06	2.07385e-05	1.71353e-05	6.24557e-06	4.24379e-05	0.0385144	0.0126513	0.00329094	0.0208186	0.00116904	0.13452	0.110499	0.071744	0.00738258	0.00944843	0.016815	0.0133719	0.00699824	0.000824736	0.00832743	0.0196175	0.0340304	0.0237812	0.00253026	0.00912814	0.0144129	0.000337901	0.00013452	0.00329894	0.00832743	0.00181762	5.90927e-05	0.000188168	2.72243e-06	0.000325891	1.14502e-05	0.000586923	9.92886e-05	0.00337101	7.33454e-05
3	BEW	0.00105037	0.000334937	1.34221e-05	8.12716e-06	1.44072e-05	1.12056e-05	5.66438e-06	1.30527e-05	4.55613e-06	1.35453e-05	7.01891e-06	1.72394e-05	2.96764e-05	0.0278294	0.00515951	0.00283219	0.0192096	0.000735138	0.112549	0.0880442	0.0740064	0.00413746	0.00898913	0.0131758	0.0200716	0.00350945	0.000513489	0.0054181	0.0100481	0.041744	0.0220418	0.00224113	0.0063909	0.0119321	0.0012437	0.00030169	0.0017732	0.00656329	0.0020441	5.09794e-05	8.71822e-05	0	8.59508e-05	1.09593e-05	0.000115997	5.47967e-05	0.00189634	6.8342e-05
3	BEW	0.00154891	0.000378117	2.06522e-05	1.13891e-05	1.86781e-05	2.21707e-05	8.35199e-06	2.59671e-05	8.50385e-06	2.44486e-05	1.32113e-05	2.33856e-05	6.84863e-05	0.0265745	0.00481378	0.00305227	0.0256634	0.000821532	0.104172	0.0939979	0.0779013	0.00369006	0.00923275	0.0144414	0.0209559	0.00315857	0.000467712	0.00520861	0.00769902	0.026119	0.0138491	0.00226263	0.00555787	0.0127861	0.00106298	0.000192855	0.00160966	0.00517823	0.00217152	5.92232e-05	0.000101439	0	7.62309e-05	1.57929e-05	0.000109031	5.93751e-05	0.00170077	8.30643e-05
3	BEW	0.0018818	0.000563206	1.92184e-05	1.05434e-05	1.76169e-05	1.61488e-05	7.47383e-06	2.12203e-05	6.80652e-06	2.77599e-05	1.14777e-05	2.78934e-05	5.05818e-05	0.0447095	0.00612587	0.00242899	0.0229553	0.00113575	0.134796	0.102365	0.068866	0.00483129	0.0120515	0.018818	0.0122384	0.0051516	0.000449764	0.00743379	0.0130925	0.029228	0.0210869	0.00245569	0.00848813	0.018818	0.000301622	0.00013613	0.00241565	0.0054986	0.00391041	5.35179e-05	0.000103032	2.93615e-06	0.000121717	1.28123e-05	0.000184176	5.09822e-05	0.00204196	8.82178e-05
3	BEW	0.00139124	0.000542041	1.61107e-05	1.30993e-05	2.15311e-05	1.59601e-05	7.22722e-06	1.53578e-05	5.87211e-06	2.16816e-05	8.73289e-06	2.83066e-05	4.32127e-05	0.0429116	0.00582694	0.00213805	0.0254458	0.000873289	0.129789	0.118647	0.071971	0.00591728	0.0144845	0.0204771	0.015659	0.00511928	0.000442667	0.00724227	0.0136113	0.0323719	0.0299628	0.00355338	0.00835647	0.0167129	0.000411048	0.000261987	0.00255964	0.0067454	0.00350821	6.23347e-05	0.000112172	3.76418e-06	0.000230368	1.64118e-05	0.000218322	7.33261e-05	0.00283066	8.46187e-05
3	BEW	0.00128298	0.000322744	4.93452e-05	1.46702e-05	2.85402e-05	2.93404e-05	1.52037e-05	4.08098e-05	1.49369e-05	3.36081e-05	1.86712e-05	2.24054e-05	6.10814e-05	0.0237124	0.00738845	0.00115495	0.0211251	0.00117095	0.0965566	0.0640154	0.0688166	0.00418768	0.00954897	0.0172842	0.0202716	0.00365421	0.00102958	0.0056547	0.00877545	0.0349418	0.0161639	0.00247793	0.00584141	0.0116028	0.000251794	0.000157371	0.00158171	0.00440106	0.00126697	0.000118695	0.000130965	0	0.000213118	1.44035e-05	0.000166707	0.000109626	0.00169107	0.000117362
3	BEW	0.00299511	0.00120125	2.99511e-05	2.17827e-05	4.69288e-05	3.6518e-05	9.44983e-06	4.11628e-05	1.0571e-05	5.10931e-05	2.22632e-05	3.69985e-05	0.000113718	0.044206	0.00826459	0.00434051	0.0254665	0.00109234	0.12493	0.104429	0.0964203	0.00570193	0.0151518	0.0261071	0.0156002	0.00515736	0.000568591	0.00892128	0.016337	0.0313926	0.0222632	0.003844	0.00973813	0.0203412	0.000781613	0.000169777	0.00323536	0.00626251	0.00552575	7.23953e-05	0.000132778	5.44566e-06	0.000138384	2.25835e-05	0.000262673	7.07936e-05	0.00342756	9.86626e-05
3	BEW	0.00118658	0.000482753	1.80468e-05	1.11289e-05	1.80468e-05	1.65429e-05	8.12108e-06	1.81972e-05	5.71483e-06	1.74453e-05	1.02265e-05	1.98515e-05	4.16581e-05	0.043162	0.0062412	0.00479745	0.025416	0.0010392	0.126629	0.138961	0.0697811	0.00446659	0.0126177	0.0153398	0.0172949	0.00389511	0.000523358	0.00621112	0.00998592	0.0299277	0.0243632	0.00303788	0.00681268	0.0159414	0.000354921	0.000249648	0.0024664	0.0101965	0.00293261	6.28631e-05	0.000115349	2.40624e-06	0.000169941	1.71445e-05	0.000121515	3.83495e-05	0.00266191	8.3617e-05
2	SW	0.00124549	0.000337067	1.10614e-05	4.35487e-06	9.40651e-06	7.92586e-06	6.09681e-06	1.32388e-05	2.61292e-06	1.80291e-05	5.22584e-06	2.10775e-05	2.67389e-05	0.0633197	0.0165485	0.00375389	0.034926	0.00189872	0.173324	0.097549	0.0830037	0.0101904	0.013413	0.0243872	0.016984	0.00931941	0.00216001	0.0108001	0.023255	0	0.0360583	0.00535648	0.0129775	0.0220356	0.000353615	7.81263e-05	0.00209905	0.0104517	0.00235163	4.30261e-05	0.000139356	2.78711e-06	0.000359712	5.83552e-06	0.000470325	8.34392e-05	0.0021513	7.85618e-05
2	SW	0.00232325	0.000424246	2.08756e-05	6.90241e-06	1.73402e-05	1.54883e-05	1.26264e-05	2.18857e-05	7.07076e-06	2.22224e-05	9.93274e-06	3.26602e-05	4.17512e-05	0.0345121	0.0123907	0.003064	0.036869	0.00102526	0.107408	0.0781151	0.0752531	0.00663305	0.00925933	0.0212123	0.0144109	0.00653204	0.00102021	0.00850175	0.013788	0.0393942	0.0205389	0.00262628	0.00910781	0.0133334	0.0003064	0	0.00146634	0.0058923	0.00142425	6.91925e-05	0.000191921	0	6.93608e-05	1.17846e-05	0.000147644	8.45124e-05	0.00147813	0.000100001
2	SW	0.00272215	0.000826634	2.6056e-05	6.4932e-06	2.14775e-05	1.78147e-05	1.10717e-05	2.83037e-05	6.16021e-06	4.08739e-05	1.28199e-05	3.63786e-05	7.05095e-05	0.0632671	0.0136524	0.0026056	0.0251403	0.00218105	0.133194	0.0957331	0.0799163	0.0106555	0.0169822	0.0351299	0.0166492	0.0123204	0.00106555	0.011488	0.0218937	0	0.0341309	0.00357958	0.0135691	0.0243079	0.00049365	0.00026056	0.00250571	0.007642	0.00237252	3.59623e-05	0.000150676	2.49738e-06	0.000174817	7.65865e-06	0.000275545	5.50257e-05	0.00235587	9.82305e-05
2	SW	0.00190635	0.000565443	1.72056e-05	4.92743e-06	1.91443e-05	1.47015e-05	8.48164e-06	1.40553e-05	3.2311e-06	2.47179e-05	6.78531e-06	2.62527e-05	4.09542e-05	0.0465279	0.012359	0.00232639	0.0241525	0.00164786	0.122782	0.0832009	0.073346	0.00937019	0.0134898	0.0230216	0.0168825	0.00953175	0.00126821	0.0100972	0.0193866	0.0705996	0.0268181	0.00325533	0.0125205	0.0192251	0.000240717	0.00011632	0.00229408	0.0100972	0.00160747	3.65114e-05	0.00015267	2.10022e-06	0.000150246	4.28121e-06	0.00025041	4.26505e-05	0.00242333	7.23767e-05
2	SW	0.00365485	0.000699904	2.25687e-05	5.29954e-06	1.33402e-05	1.5259e-05	5.93913e-06	2.26601e-05	5.11679e-06	2.35738e-05	9.59399e-06	2.34824e-05	4.38582e-05	0.0451374	0.00968536	0.00394724	0.0275941	0.000995947	0.12061	0.0857063	0.0655132	0.00794017	0.0137971	0.0226601	0.00737366	0.00803154	0.000487923	0.0106904	0.0217464	0.0370967	0.0243048	0.00283251	0.0104163	0.0185484	0.000247616	0.000200103	0.00195535	0.00889956	0.00279596	3.75536e-05	9.77673e-05	3.10662e-06	0.000116955	7.12696e-06	9.41124e-05	2.732e-05	0.00207413	7.72087e-05
2	SW	0.00372166	0.000741355	2.0618e-05	6.02909e-06	2.0097e-05	1.86083e-05	6.47569e-06	2.05436e-05	4.76373e-06	2.79869e-05	9.30416e-06	2.59772e-05	4.30224e-05	0.0536664	0.00967632	0.00459253	0.0262005	0.00129514	0.132491	0.0967632	0.0682553	0.00818766	0.0133236	0.024563	0.00937859	0.00841096	0.000738378	0.00908086	0.017864	0.0392263	0.0280613	0.00301455	0.0114627	0.0197992	0.000427247	0.000133236	0.00194271	0.0117605	0.0029029	3.10387e-05	0.000135469	3.27506e-06	0.000173429	7.96436e-06	0.000221067	2.92523e-05	0.00207669	9.00642e-05
2	SW	0.00270134	0.000975483	2.55126e-05	6.28436e-06	1.90407e-05	2.1667e-05	9.66103e-06	2.01662e-05	4.59603e-06	3.46109e-05	9.94242e-06	3.75186e-05	6.15305e-05	0.0562779	0.0118184	0.00257002	0.032735	0.00179151	0.131315	0.121935	0.0774759	0.00994242	0.0145385	0.0232615	0.0163206	0.0111618	0.00119121	0.0109742	0.0190407	0.0593732	0.0349861	0.00311404	0.0126625	0.0196035	0.000574034	0.00016602	0.00244809	0.0100362	0.00196973	4.81176e-05	0.000152888	0	0.000210104	8.72307e-06	0.000144447	3.23598e-05	0.002767	7.65379e-05
4	SW	0.00109579	0.000352629	1.21937e-05	4.77861e-06	1.07107e-05	1.33472e-05	9.55723e-06	1.96088e-05	5.76729e-06	2.40578e-05	7.41509e-06	3.19673e-05	4.21836e-05	0.0487748	0.0117818	0.00415245	0.0375698	0.00158353	0.151268	0.0820603	0.071844	0.00932654	0.011617	0.020927	0.0108425	0.00617924	0.00141875	0.0095737	0.0187849	0.0479509	0.0237283	0.00397119	0.0102823	0.0176314	0.000207623	0.00011617	0.00130341	0.0141051	0.00184553	6.39346e-05	0.000131659	0	0.000232339	1.31824e-05	0.000263648	7.36566e-05	0.00129846	0.000108919
4	SW	0.00368142	0.00109504	4.07772e-05	1.57477e-05	3.13912e-05	1.9815e-05	1.06375e-05	2.72196e-05	9.38607e-06	4.11944e-05	1.9085e-05	2.27351e-05	8.79162e-05	0.0436974	0.0107418	0.00431759	0.030974	0.00117847	0.169992	0.124105	0.0886462	0.00821802	0.012619	0.0180421	0.0289925	0.00483904	0.000567336	0.00722727	0.0108461	0.0508933	0.0240909	0.00369185	0.014392	0.0160606	0.000672668	0.000269067	0.00350413	0.0157477	0.00280539	5.46478e-05	9.19835e-05	1.35577e-06	0.000445317	1.55392e-05	0.000767572	0.000130362	0.00361885	8.56218e-05
4	SW	0.00338445	0.000901495	2.3845e-05	1.41532e-05	3.09216e-05	1.44608e-05	1.19994e-05	3.69213e-05	1.36917e-05	4.47671e-05	2.30758e-05	3.26138e-05	9.46108e-05	0.0376905	0.00583049	0.00313831	0.0298447	0.00111072	0.155377	0.113379	0.0629201	0.00530744	0.00795346	0.0139993	0.0136455	0.003246	0.000579972	0.00559973	0.00873804	0.0201529	0.0166146	0.00230758	0.00836883	0.0120456	0.000236912	0.000156916	0.00269218	0.0090611	0.00226143	6.52276e-05	0.000136917	0	0.000144762	1.58454e-05	0.000118456	4.83054e-05	0.00249219	9.63031e-05
4	SW	0.00419578	0.00129195	2.8423e-05	1.19352e-05	3.32217e-05	1.73491e-05	1.30426e-05	3.96199e-05	1.10739e-05	6.61973e-05	2.44856e-05	4.61412e-05	0.000132887	0.0374052	0.00547543	0.00295304	0.019933	0.000861303	0.126735	0.105448	0.0727186	0.00584456	0.00856381	0.0163648	0.0124274	0.00414656	0.000515551	0.00634903	0.00960968	0.0354365	0.0233782	0.00318682	0.00924055	0.0114553	0.000305147	0.000172261	0.00307608	0.00928977	0.00248547	5.30317e-05	0.00010471	0	0.000123043	1.26735e-05	0.000161187	4.58952e-05	0.00327295	8.40386e-05
4	SW	0.00392752	0.00143204	3.18734e-05	1.75228e-05	3.56498e-05	2.28098e-05	1.60122e-05	3.26287e-05	7.85505e-06	4.66771e-05	1.61633e-05	4.07858e-05	8.35354e-05	0.0444112	0.00731124	0.0015408	0.0279458	0.0012704	0.13988	0.17976	0.0838375	0.00676742	0.0124019	0.0188823	0.0160122	0.00483387	0.000498493	0.00725081	0.0128702	0.0364051	0.0333839	0.00716018	0.0108309	0.014985	0.00061934	0.000252268	0.0033535	0.0120696	0.00336861	9.50159e-05	0.000129306	2.71905e-06	0.000543811	2.08461e-05	0.000202419	4.29006e-05	0.00362541	0.000109366
4	SW	0.00346029	0.00105709	2.23901e-05	1.3027e-05	3.17533e-05	2.17116e-05	1.20771e-05	3.74526e-05	8.68465e-06	6.60848e-05	2.04904e-05	5.50933e-05	0.000121042	0.0442374	0.00594356	0.00314819	0.0270038	0.0010788	0.13027	0.102452	0.110322	0.00557718	0.00918673	0.0150624	0.0105709	0.00474942	0.00052515	0.00639136	0.0119007	0.0346029	0.0289036	0.00420663	0.0109508	0.0135698	0.000491226	0.000226615	0.00644564	0.012742	0.00297178	6.51349e-05	0.000110865	0	0.000214402	1.98119e-05	0.000214402	4.49159e-05	0.00658134	9.75666e-05
4	SW	0.00301278	0.000706701	2.47345e-05	1.11584e-05	2.73382e-05	2.19449e-05	1.24602e-05	3.99844e-05	1.11584e-05	5.13288e-05	2.62223e-05	5.76519e-05	0.000130182	0.0314296	0.00463075	0.0017277	0.0252924	0.000961485	0.104703	0.0911272	0.0660207	0.00448197	0.00773651	0.0159194	0.0141526	0.00312436	0.000611854	0.00578379	0.009931	0.0303137	0.0189693	0.00420301	0.00777371	0.0103401	0.000288259	0.000183184	0.00155846	0.00730877	0.00177233	8.20145e-05	0.000134459	5.02129e-06	0.000198992	1.63657e-05	0.000106191	5.74659e-05	0.0016812	0.000102844
Primary ID	VIP	Loadings
C0	1.2814	-0.130937
C2	1.30939	-0.13178
C3	0.82255	0.0677985
C3-DC (C4-OH)	0.67423	-0.00459829
C4	0.860025	-0.064803
C5	0.782293	0.0610871
C6 (C4:1-DC)	1.28897	-0.131471
C14	0.742507	-0.041543
C14:1	0.650279	-0.00232859
C16	1.46451	-0.151463
C16:1	0.694532	-0.0386889
C18	1.8036	-0.193711
C18:1	1.16815	-0.112657
Ala	1.38563	-0.139962
Arg	0.966225	-0.0775523
Asn	0.486323	0.0341946
Asp	0.704696	-0.06406
Cit	1.31118	-0.137289
Gln	0.665188	-0.052256
Glu	0.433778	-0.0214075
Gly	0.44445	0.00735094
His	1.20596	-0.111996
Ile	0.85992	-0.0691165
Leu	0.971607	-0.0938941
Lys	0.495033	-0.0126365
Met	1.01384	-0.087267
Orn	0.921122	-0.0854506
Phe	1.0078	-0.0865536
Pro	0.720645	-0.0017214
Ser	0.439929	-0.0392577
Thr	1.15999	-0.116749
Trp	1.2601	-0.138737
Tyr	1.93487	-0.21
Val	0.865921	-0.0650276
Ac-Orn	0.617414	0.0430046
alpha-AAA	0.639545	0.0542123
c4-OH-Pro	0.61598	0.0274295
Carnosine	1.60646	-0.173029
Creatinine	0.763336	0.0249215
Histamine	1.26795	0.128576
Met-SO	0.989979	0.0792864
PEA	0.640311	0.0516982
Putrescine	0.674356	-0.0619722
Serotonin	0.809236	0.0614916
Spermidine	0.685752	-0.0566154
Spermine	0.342707	0.0175165
t4-OH-Pro	0.621202	0.0270704
total DMA	0.626341	-0.0276397
lysoPC a C16:0	1.06326	-0.103529
lysoPC a C16:1	0.821639	-0.0632955
lysoPC a C17:0	0.577949	-0.0550118
lysoPC a C18:0	1.38941	-0.149204
lysoPC a C18:1	1.04837	-0.0941823
lysoPC a C18:2	1.20523	0.118854
lysoPC a C20:3	0.633965	0.0474792
lysoPC a C20:4	1.2053	-0.120187
lysoPC a C24:0	0.709551	0.0332597
lysoPC a C26:0	0.929349	0.0686058
lysoPC a C26:1	0.725332	0.0257429
lysoPC a C28:1	0.861657	0.0580593
PC aa C24:0	0.962561	0.0797908
PC aa C28:1	0.941357	0.064557
PC aa C30:0	1.1712	0.102029
PC aa C30:2	0.890393	0.0517645
PC aa C32:0	1.31554	0.124338
PC aa C32:1	0.925262	0.0559101
PC aa C32:2	0.857376	0.0382412
PC aa C32:3	1.08302	0.0887059
PC aa C34:1	1.04571	0.0801528
PC aa C34:2	1.00957	0.0730673
PC aa C34:3	1.10906	0.0915056
PC aa C34:4	0.825413	0.0286114
PC aa C36:0	1.44081	0.143874
PC aa C36:1	1.06184	0.0840116
PC aa C36:2	0.970867	0.0660254
PC aa C36:3	1.07753	0.08647
PC aa C36:4	0.789861	-0.000413261
PC aa C36:5	0.786796	0.00654444
PC aa C36:6	0.935519	0.0589201
PC aa C38:0	1.03302	0.0783516
PC aa C38:1	1.08956	0.0895282
PC aa C38:3	0.95418	0.0645554
PC aa C38:4	0.860252	0.0391811
PC aa C38:5	0.853355	-0.0426179
PC aa C38:6	0.94795	0.0616695
PC aa C40:2	0.946593	0.0630973
PC aa C40:3	0.818378	0.0343034
PC aa C40:4	0.906958	0.0529055
PC aa C40:5	0.848778	-0.0450505
PC aa C40:6	1.0001	0.0720173
PC aa C42:1	1.04847	0.0881289
PC aa C42:2	1.11711	0.0929842
PC aa C42:4	1.12805	0.0954689
PC aa C42:5	0.884207	0.0482677
PC aa C42:6	1.09433	0.0887859
PC ae C30:0	1.07281	0.0865928
PC ae C30:1	1.13689	0.0973966
PC ae C30:2	0.966181	0.0720014
PC ae C32:1	1.24333	0.11355
PC ae C32:2	0.964289	0.0657658
PC ae C34:0	1.40427	0.138003
PC ae C34:1	1.08386	0.0871337
PC ae C34:2	1.07161	0.0853178
PC ae C34:3	1.14599	0.098299
PC ae C36:0	1.34642	0.131364
PC ae C36:1	1.08109	0.087357
PC ae C36:2	1.1231	0.0943681
PC ae C36:3	1.03661	0.0790932
PC ae C36:4	0.792105	0.0114068
PC ae C36:5	0.826854	0.0321538
PC ae C38:0	0.873901	0.0440021
PC ae C38:1	1.08996	0.0903934
PC ae C38:2	0.922895	0.0612632
PC ae C38:3	0.984077	0.0700529
PC ae C38:4	0.844117	0.0351594
PC ae C38:5	0.880113	0.0458792
PC ae C38:6	0.873927	0.0444359
PC ae C40:1	0.789135	-0.0179511
PC ae C40:2	1.15777	0.100579
PC ae C40:3	0.890607	0.0541421
PC ae C40:4	0.920038	0.0561464
PC ae C40:5	0.788909	0.016562
PC ae C40:6	1.01657	0.0757275
PC ae C42:1	0.787586	0.00785557
PC ae C42:2	0.810576	-0.02757
PC ae C42:3	0.78185	-0.00586444
PC ae C42:4	0.833635	0.045308
PC ae C44:3	0.775137	-0.0206396
PC ae C44:4	1.06166	-0.0919327
PC ae C44:5	1.0769	0.0864597
SM (OH) C16:1	1.28197	0.12261
SM (OH) C22:1	1.46295	0.148694
SM (OH) C22:2	1.19195	0.109154
SM (OH) C24:1	0.975775	0.0849261
SM C16:0	1.07301	0.0898938
SM C16:1	0.913227	0.0612472
SM C18:0	1.36154	0.131281
SM C18:1	0.829484	0.0343187
SM C22:3	0.500797	-0.00523505
SM C24:0	1.3051	0.123174
SM C24:1	1.29895	0.123542
SM C26:0	0.828872	0.0484251
SM C26:1	1.08628	0.105651
H1	0.786046	-0.0427944
[truncated: 96 more columns]

## Sheet: SW vs BEW (retina) FDEP
Experimental Batch	Light condition	C0	C2	C3	C3-DC (C4-OH)	C4	C5	C6 (C4:1-DC)	C14	C14:1	C16	C16:1	C18	C18:1	Ala	Arg	Asn	Asp	Cit	Gln	Glu	Gly	His	Ile	Leu	Lys	Met	Orn	Phe	Pro	Ser	Thr	Trp	Tyr	Val	Ac-Orn	alpha-AAA	c4-OH-Pro	Carnosine	Creatinine	Histamine	Met-SO	PEA	Putrescine	Serotonin	Spermidine	Spermine	t4-OH-Pro	total DMA
1	BEW	0.00274705	0.000702187	4.12792e-05	6.31675e-06	2.14476e-05	2.32104e-05	9.25477e-06	2.48263e-05	6.46365e-06	2.80581e-05	1.1899e-05	2.36511e-05	4.87712e-05	0.0506809	0.0126629	0.00477429	0.0305554	0.000962202	0.123838	0.0850558	0.0824115	0.00837337	0.0115024	0.016306	0.0132799	0.00837337	0.000893159	0.00963671	0.0211538	0.0349625	0.0299678	0.00345218	0.0095045	0.017775	0.000323183	0.000202724	0.00349625	0.00675745	0.00220352	6.37551e-05	0.000160122	6.02295e-06	0.000224759	9.54857e-06	0.000242387	7.31568e-05	0.00359908	0.000111057
1	BEW	0.0021329	0.000668533	2.94222e-05	5.64839e-06	1.85469e-05	1.97272e-05	6.49143e-06	1.71981e-05	4.80534e-06	1.94743e-05	1.09596e-05	1.43317e-05	4.72947e-05	0.0440068	0.0119712	0.00323728	0.0205702	0.00099479	0.155963	0.0977929	0.0743564	0.0101165	0.0113811	0.0233523	0.0126456	0.00902056	0.000789931	0.0100322	0.0212447	0.0408876	0.0234366	0.0039623	0.0109596	0.0183783	0.000320356	0.000165236	0.00223406	0.0109596	0.00180411	4.67889e-05	0.00017451	4.29952e-06	0.000177882	7.67169e-06	0.000248698	4.61144e-05	0.00245325	8.37984e-05
1	BEW	0.00286755	0.00060616	3.37859e-05	6.10418e-06	1.56154e-05	2.27132e-05	7.52376e-06	2.83916e-05	9.65313e-06	2.683e-05	2.04419e-05	1.53314e-05	7.60894e-05	0.0329342	0.00959634	0.00465621	0.0292433	0.00130317	0.160412	0.106468	0.0796383	0.00762313	0.00925565	0.0183126	0.0105759	0.00631712	0.000733922	0.00854586	0.020158	0.0316566	0.0238489	0.00499691	0.00769411	0.0147636	0.000586286	0.000298111	0.00655845	0.00935502	0.00197321	7.35341e-05	0.000256944	1.56154e-06	0.00026972	1.0079e-05	0.000160412	4.67041e-05	0.00644488	9.7525e-05
1	BEW	0.00209934	0.000752208	3.62427e-05	4.58163e-06	2.38655e-05	2.10618e-05	6.70149e-06	1.77795e-05	6.08605e-06	1.46339e-05	1.10096e-05	6.97502e-06	3.63111e-05	0.0420553	0.00998385	0.00356957	0.0205148	0.0016275	0.116934	0.097787	0.070434	0.00827429	0.00875297	0.0188052	0.00991547	0.00600399	0.000765884	0.00752208	0.0192839	0.0310457	0.0263957	0.00246861	0.00772723	0.0138133	0.000330972	0.000129243	0.00414398	0.0112147	0.0016275	3.55589e-05	0.000149758	2.53015e-06	0.000240707	1.08044e-05	0.000397303	4.97825e-05	0.00415082	7.79561e-05
1	BEW	0.00206347	0.000773803	3.35993e-05	6.04109e-06	1.65621e-05	1.81912e-05	5.02293e-06	1.26252e-05	4.88718e-06	1.74445e-05	9.23133e-06	4.88718e-06	2.25353e-05	0.0595285	0.00661126	0.0107925	0.0269473	0.00111319	0.137791	0	0.0616327	0.006204	0.00712713	0.0165621	0.00566777	0.00594606	0.000447991	0.00821317	0.0217887	0.0557953	0.0362466	0.0111319	0.0109961	0.0133719	0.000598	0.000540304	0.00821317	0.00489396	0.00136434	0.000328527	0.000504329	4.61567e-05	0.00061497	5.70849e-05	3.90974e-05	2.01596e-05	0.0075344	5.4845e-05
1	BEW	0.00232478	0.000756371	2.93872e-05	5.73009e-06	1.93186e-05	1.71084e-05	7.12168e-06	2.01372e-05	5.48451e-06	2.07102e-05	1.00686e-05	1.11327e-05	3.34801e-05	0.0418296	0.00990486	0.00194004	0.0250487	0.00128518	0.118695	0.0875885	0.0630309	0.0075146	0.010396	0.0189911	0.00941371	0.00728539	0.000618031	0.00867699	0.0212832	0.0340531	0.0246394	0.00347079	0.00990486	0.0166991	0.000189093	7.87478e-05	0.00304513	0.00686792	0.00203827	3.50354e-05	0.000159624	1.63717e-06	0.000228385	7.8584e-06	0.000307787	4.87057e-05	0.00316792	7.50641e-05
1	BEW	0.00272049	0.000704955	2.54258e-05	4.59592e-06	1.43808e-05	1.51962e-05	5.93022e-06	2.25348e-05	4.89243e-06	1.77907e-05	1.16381e-05	8.30231e-06	3.25421e-05	0.0449214	0.016234	0.00426976	0.0316525	0.00116381	0.151221	0.130465	0.093401	0.00941422	0.0117122	0.021497	0.0175683	0.0088212	0.00112674	0.00971073	0.0206075	0	0.0317267	0.00243139	0.0108968	0.0183837	0.000346918	0.00020904	0.00284651	0.00896946	0.0016827	3.32834e-05	0.000147514	2.96511e-06	0.000257223	7.41277e-06	0.000488502	6.29345e-05	0.00283909	7.09402e-05
3	BEW	0.00173284	0.000473508	1.38023e-05	1.14851e-05	1.90411e-05	1.12836e-05	5.33956e-06	1.48097e-05	4.02985e-06	1.84366e-05	8.2612e-06	1.87388e-05	3.79814e-05	0.0385859	0.00693135	0.00367724	0.021056	0.000779777	0.150112	0.090974	0.0859366	0.00501717	0.0127948	0.0176306	0.0246829	0.00482575	0.000381829	0.00712277	0.0133993	0.0338508	0.0297202	0.00230709	0.00882538	0.0158172	0.00148097	0.000347575	0.00216605	0.00801941	0.0034153	4.12053e-05	7.91866e-05	3.22388e-06	0.000163209	1.4709e-05	0.000181343	4.9265e-05	0.00240784	7.89851e-05
3	BEW	0.00190279	0.000647732	2.35894e-05	1.22509e-05	2.52837e-05	1.87673e-05	7.8197e-06	2.6196e-05	9.25332e-06	2.98452e-05	1.42058e-05	2.52837e-05	7.40265e-05	0.0295845	0.0060342	0.00247624	0.0205919	0.000918815	0.114298	0.102699	0.07937	0.00380559	0.011495	0.0139451	0.0198099	0.00359706	0.000461363	0.00579961	0.0109215	0.025414	0.0156394	0.00409231	0.00650339	0.0151181	0.00120814	0.000259354	0.00241108	0.00486125	0.00291936	5.99511e-05	9.77463e-05	0	0.000203312	1.87673e-05	0.000135542	4.67879e-05	0.00250231	8.05429e-05
3	BEW	0.00144636	0.000483004	1.93732e-05	1.06155e-05	1.68521e-05	1.28713e-05	6.63467e-06	1.8179e-05	4.90965e-06	2.22925e-05	1.07482e-05	2.74675e-05	4.71061e-05	0.0384811	0.00753698	0.00257425	0.0245483	0.00123936	0.144636	0.110268	0.0745736	0.00469734	0.0114249	0.016454	0.025079	0.00481677	0.000675409	0.00658159	0.0116505	0.0342349	0.0205675	0.00372868	0.0081341	0.0172501	0.000330406	0.00015127	0.00171174	0.00550677	0.00238848	5.69254e-05	0.000116505	7.9616e-07	0.000160559	1.45963e-05	0.000203021	4.39215e-05	0.00191078	9.32834e-05
3	BEW	0.00134388	0.00068459	3.90792e-05	1.6447e-05	2.92391e-05	2.41785e-05	9.13723e-06	2.10859e-05	8.2938e-06	2.72711e-05	1.06835e-05	3.07854e-05	4.27341e-05	0.0487788	0.00826568	0.0013256	0.0272711	0.000969952	0.133966	0.112177	0.0761905	0.00736602	0.0150413	0.0205236	0.02699	0.00527148	0.000722544	0.00795642	0.0146196	0.0383764	0.033878	0.00326129	0.00975575	0.019399	0.000435776	0.000244597	0.00261465	0.00927781	0.00298014	6.10086e-05	0.000116254	1.26516e-06	0.000345809	1.32138e-05	0.000380952	0.000146196	0.00271306	9.27781e-05
3	BEW	0.000705082	0.000322809	2.68653e-05	1.17868e-05	1.57157e-05	1.44414e-05	7.11454e-06	1.32734e-05	5.62792e-06	1.27425e-05	5.7341e-06	1.16806e-05	1.77332e-05	0.021556	0.00633937	0	0.0141229	0.00100241	0.0859054	0.0399264	0.0376964	0.00305819	0.00865425	0.00993911	0.0233612	0.0022724	0.00115744	0.00420501	0.00650927	0.0195384	0.00522441	0.0128486	0.00474656	0.00989664	0.000253787	0.000187951	0.00213436	0.00529874	0.000984354	6.71103e-05	9.66303e-05	0	0.00110435	9.98159e-06	0.000338737	3.87583e-05	0.00241045	7.2632e-05
3	BEW	0.00182871	0.000487657	1.95421e-05	1.70321e-05	2.761e-05	2.40243e-05	9.8607e-06	2.92235e-05	6.45428e-06	3.22714e-05	1.43428e-05	3.10164e-05	7.76306e-05	0.0285064	0.00602399	0.00274307	0.03012	0.000903599	0.102013	0.0851606	0.0724314	0.00410564	0.0114563	0.0184664	0.0145221	0.00381878	0.000591642	0.00611364	0.0105241	0.0279685	0.0159385	0.00444628	0.00717142	0.0143966	0.000467935	0.000128727	0.00222314	0.00541442	0.00234864	7.69135e-05	0.000113846	0	9.68142e-05	1.93628e-05	0.000295821	0.000119404	0.00222314	8.71328e-05
3	BEW	0.000963609	0.000291687	1.87513e-05	1.06778e-05	2.03139e-05	1.90117e-05	1.198e-05	2.86478e-05	1.04174e-05	2.10952e-05	1.48448e-05	2.42204e-05	5.75561e-05	0.0263039	0.00619835	0.00270852	0.0250538	0.00142979	0.0937566	0.0617231	0.0583374	0.00408883	0.00869853	0.0178398	0.0160688	0.00364609	0.000830787	0.00601605	0.00815161	0.0270852	0.0143239	0.00351587	0.00536496	0.0129697	0.000220328	0.000210171	0.00157563	0.00794326	0.00148969	0.000108341	0.000151573	0	0.00012605	2.00535e-05	0.000178398	0.000101049	0.00149229	0.000110945
2	SW	0.00110785	0.000242792	1.43877e-05	5.21554e-06	1.27691e-05	1.24094e-05	8.45278e-06	1.79846e-05	5.21554e-06	2.03226e-05	8.63262e-06	2.91351e-05	3.9746e-05	0.041005	0.0101973	0.00276963	0.0363289	0.00160603	0.121936	0.0719385	0.063126	0.00687013	0.00985558	0.0185242	0.0085427	0.00534143	0.00124094	0.00875851	0.0158445	0.0431631	0.0199629	0.00393863	0.00845278	0.0145136	0.000183443	0	0.00111325	0.00602485	0.00147834	7.12191e-05	0.000144776	0	0.000129309	8.63262e-06	0.000138841	7.10393e-05	0.00110246	9.35201e-05
2	SW	0.00440765	0.000820686	2.93607e-05	5.73065e-06	2.25689e-05	2.02341e-05	1.09661e-05	2.35593e-05	5.73065e-06	2.9007e-05	1.06831e-05	3.0139e-05	5.24248e-05	0.055184	0.0125225	0.00361526	0.0246913	0.00140083	0.12098	0.0742862	0.0778236	0.00848985	0.0147157	0	0.0119565	0.00990483	0.000617637	0.011532	0.0205879	0	0.0299267	0.00285825	0.0133715	0.0211539	0.000581555	0.000164845	0.00253988	0.00728712	0.0026743	2.929e-05	0.000142205	8.48985e-07	0.000186777	8.20686e-06	0.000224274	2.82995e-05	0.00266723	9.69258e-05
2	SW	0.00356811	0.00132396	2.82632e-05	6.85453e-06	2.15965e-05	2.05636e-05	9.48366e-06	2.99533e-05	6.85453e-06	4.32868e-05	1.30518e-05	3.6714e-05	7.22073e-05	0.0606579	0.0115494	0.00332398	0.0276998	0.00135213	0.135213	0.0716439	0.0811275	0.00985925	0.0141785	0.0280754	0.0162443	0.0106104	0.00111738	0.010986	0.0216904	0.0673246	0.0325825	0.0034836	0.0124884	0.0215965	0.000515498	0.000197185	0.00310801	0.00617846	0.00248829	3.89675e-05	0.00013803	5.25827e-06	0.00010986	7.41791e-06	0.000136152	3.01411e-05	0.00292961	9.02356e-05
2	SW	0.00263303	0.000715814	2.34194e-05	6.88028e-06	1.72007e-05	1.68038e-05	7.14491e-06	1.77299e-05	5.68946e-06	1.82592e-05	9.26191e-06	1.49514e-05	3.718e-05	0.0374446	0.010069	0.00324167	0.0313582	0.00113128	0.127285	0.0856065	0.0735661	0.00762123	0.0101484	0.0186561	0.0112995	0.00621871	0.000877236	0.00862681	0.0169361	0.0488235	0.0232871	0.00246102	0.00935453	0.0145544	0.00025801	0.000150837	0.00231548	0.00767416	0.00156129	5.43807e-05	0.000137606	0	8.11079e-05	9.92348e-06	8.79882e-05	5.35868e-05	0.00234194	9.22222e-05
2	SW	0.00331298	0.000647295	2.10887e-05	5.38858e-06	1.50348e-05	1.63653e-05	6.12037e-06	1.99577e-05	4.59027e-06	2.39493e-05	7.85004e-06	2.4681e-05	3.70548e-05	0.0443061	0.0106441	0.00446388	0.0212882	0.000884792	0.117751	0.0778351	0.0665257	0.00798309	0.013039	0.0243484	0.00745088	0.00731783	0.000454371	0.00911402	0.0202238	0.0334624	0.0239493	0.00256124	0.00977928	0.0186937	0.000219535	0.000150348	0.00242819	0.0108437	0.00235501	2.68764e-05	0.000105111	3.72544e-06	0.000119746	6.65257e-06	0.000136378	2.46145e-05	0.00242154	8.31572e-05
2	SW	0.00324423	0.00073466	2.20817e-05	5.65123e-06	1.69537e-05	1.7477e-05	7.11637e-06	2.57445e-05	6.06984e-06	3.24423e-05	1.25583e-05	3.76749e-05	6.32101e-05	0.0424889	0.0113025	0.00378842	0.0283608	0.00116164	0.116164	0.102978	0.0645706	0.00818382	0.0127676	0.0217677	0.00883267	0.00878034	0.000709544	0.00991059	0.0184188	0.041861	0.0249073	0.0031605	0.0110932	0.0162211	0.00029512	7.36753e-05	0.00156979	0.0090629	0.00230235	4.55238e-05	0.000128723	2.82562e-06	0.000137095	9.62802e-06	0.000143374	4.45819e-05	0.00164304	9.04197e-05
2	SW	0.00313303	0.00107236	2.76369e-05	6.11323e-06	1.9868e-05	2.50897e-05	1.01887e-05	3.22218e-05	8.15097e-06	4.59765e-05	1.6684e-05	4.92879e-05	9.1571e-05	0.0490332	0.0119845	0.00257265	0.0398633	0.00213963	0.132453	0.0888965	0.0694106	0.00855852	0.0122901	0.0213963	0.0128632	0.00924625	0.00105198	0.00978116	0.018085	0.0487784	0.033368	0.00336227	0.011093	0.0193585	0.000345143	0.00011526	0.00238161	0.00948824	0.00174482	5.79483e-05	0.000192312	0	0.000155378	9.67927e-06	0.000105071	3.8335e-05	0.00250897	8.69861e-05
4	SW	0.00104178	0.000260865	1.11078e-05	5.5539e-06	1.06029e-05	1.07712e-05	8.2467e-06	1.58202e-05	4.7124e-06	1.56519e-05	6.3954e-06	1.83447e-05	2.17107e-05	0.0530145	0.0139352	0.00276012	0.040392	0.00190179	0.138006	0.0826353	0.0701811	0.00949212	0.0121681	0.0150124	0.0132789	0.00626076	0.00169983	0.00987921	0.0188496	0.0636174	0.0276012	0.00329868	0.0112929	0.0175032	0.000195228	0.000103168	0.00145411	0.00960993	0.00158034	6.732e-05	0.00013262	3.8709e-06	0.00013464	9.0882e-06	0.000277695	9.0882e-05	0.00155341	0.000111583
4	SW	0.00469057	0.00132358	3.75014e-05	1.89248e-05	4.33065e-05	2.54266e-05	1.17264e-05	3.99395e-05	1.3468e-05	4.96922e-05	2.14791e-05	2.72843e-05	0.000103332	0.0397073	0.00681526	0.00370369	0.0219435	0.00101474	0.145129	0.114362	0.077557	0.00700103	0.0118425	0.0175316	0.019157	0.00442353	0.000387785	0.00693137	0.0119586	0.0267038	0.0205503	0.00322767	0.0117264	0.0167189	0.000515499	0.000159061	0.00362242	0.0155578	0.00263554	4.91117e-05	0.000107512	8.12723e-07	0.000208986	1.33519e-05	0.000221757	4.62091e-05	0.00400556	9.4392e-05
4	SW	0.00403423	0.00108287	2.72279e-05	1.79854e-05	3.697e-05	1.37389e-05	1.4863e-05	3.64704e-05	1.17405e-05	5.17081e-05	1.9734e-05	4.47138e-05	0.000102542	0.0437146	0.00655719	0.00378443	0.0282271	0.00120402	0.192344	0.119903	0.0716919	0.00661964	0.0103291	0.0158621	0.0149879	0.00459628	0.000495848	0.00693188	0.0120028	0.0213577	0.0221071	0.00310998	0.0105415	0.0149879	0.000257291	0.000174858	0.0035846	0.0100668	0.0023481	5.7953e-05	0.000142385	2.87267e-06	0.000194842	1.61119e-05	0.000228565	4.59628e-05	0.00370949	0.000108037
4	SW	0.00510494	0.00193736	3.5163e-05	1.38521e-05	5.03713e-05	1.94704e-05	1.81143e-05	5.09525e-05	1.69519e-05	7.03261e-05	3.20633e-05	3.76816e-05	0.000138521	0.0493057	0.00775912	0.0030804	0.0200516	0.00113335	0.134646	0.136584	0.0663545	0.00654827	0.0107523	0.018308	0.0136584	0.00531805	0.000432031	0.00765256	0.013949	0.0315789	0.0304165	0.00438811	0.0115273	0.0157895	0.000460122	0.000209235	0.00497901	0.0119147	0.00325476	4.22344e-05	0.00010268	5.81207e-07	0.000247013	1.52083e-05	0.00041072	5.33742e-05	0.00522118	0.000103649
4	SW	0.00308816	0.000967504	2.40983e-05	1.49945e-05	2.80255e-05	1.87432e-05	1.28524e-05	3.07031e-05	9.63934e-06	4.14134e-05	1.82076e-05	2.9275e-05	7.56866e-05	0.0323096	0.00453406	0.00253479	0.0230273	0.00103712	0.114244	0.106211	0.0681894	0.00428415	0.00865755	0.0159406	0.0130667	0.00298105	0.000553369	0.00523023	0.00890746	0.0264189	0.0221348	0.00224918	0.00685464	0.0104069	0.000324881	0.00014816	0.00248124	0.00926447	0.00214207	0.000104783	0.000109246	0	0.000157621	1.67796e-05	8.01493e-05	4.31985e-05	0.00242768	0.000105854
4	SW	0.00416892	0.00130522	1.93836e-05	1.34419e-05	4.19815e-05	2.17213e-05	1.10067e-05	3.49683e-05	8.0846e-06	6.04884e-05	1.81173e-05	5.12349e-05	0.000110067	0.0529882	0.00983788	0.0045001	0.0256175	0.000970152	0.16364	0.111041	0.0657482	0.00729562	0.0125652	0.0195784	0.0180199	0.00634105	0.000793849	0.00807486	0.0134419	0.0372086	0.0369164	0.00375982	0.0131496	0.0174355	0.000563974	0.000246434	0.00737354	0.0177277	0.00344813	4.20789e-05	0.000112015	2.33771e-06	0.000226953	1.71432e-05	0.00065943	0.000242538	0.00675015	0.000100327
4	SW	0.0049134	0.00165526	4.07529e-05	1.65526e-05	5.32198e-05	3.03814e-05	1.43526e-05	4.66197e-05	1.14192e-05	6.33818e-05	2.49337e-05	6.14961e-05	0.000135145	0.0500769	0.00685152	0.00325814	0.0208479	0.00096487	0.146669	0.112097	0.0706105	0.00629627	0.0117335	0.0185431	0.0184383	0.0050915	0.000400196	0.00761629	0.0145621	0.0300671	0.0273432	0.00542674	0.0118383	0.0154002	0.000641151	0.000245146	0.00293337	0.0120478	0.00310099	5.66769e-05	0.000120478	4.19053e-06	0.000402291	1.60288e-05	0.000262956	3.85529e-05	0.00304861	0.000108954
Primary ID	VIP	Loadings
C0	1.9238	-0.212418
C2	1.70449	-0.186114
C3	0.429339	0.0135722
C3-DC (C4-OH)	0.787584	-0.038412
C4	1.28008	-0.131427
C5	0.499974	-0.0364859
C6 (C4:1-DC)	1.71759	-0.19155
C14	1.65783	-0.182325
C14:1	1.1543	-0.123025
C16	1.97456	-0.218821
C16:1	1.26667	-0.137465
C18	2.12327	-0.236915
C18:1	1.68862	-0.184552
Ala	1.24413	-0.127387
Arg	0.785878	-0.0289825
Asn	0.336684	0.0117572
Asp	0.887225	-0.0786121
Cit	0.985414	-0.0940938
Gln	0.692598	-0.0645748
Glu	0.809963	-0.0663714
Gly	0.756104	0.0457154
His	1.05361	-0.0844573
Ile	0.927913	-0.0792207
Leu	0.420386	-0.0297775
Lys	0.97899	0.0931512
Met	0.980388	-0.0753789
Orn	0.565762	-0.00930204
Phe	1.09411	-0.0947299
Pro	0.741253	-0.00603601
Ser	0.682364	-0.0727798
Thr	0.789112	-0.0666182
Trp	0.958356	0.0800719
Tyr	1.63482	-0.174493
Val	0.898795	-0.0653595
Ac-Orn	0.899965	0.0824015
alpha-AAA	1.25187	0.135556
c4-OH-Pro	0.454569	0.0243905
Carnosine	1.19312	-0.130525
Creatinine	0.965346	-0.0716212
Histamine	0.798541	0.0749116
Met-SO	0.759047	0.0711602
PEA	0.679901	0.0599571
Putrescine	1.05446	0.0951931
Serotonin	0.748253	0.0704597
Spermidine	0.539452	0.0470971
Spermine	0.356051	0.0256206
t4-OH-Pro	0.483196	0.0245089
total DMA	1.4525	-0.158315
lysoPC a C16:0	1.7425	-0.189133
lysoPC a C16:1	1.38846	-0.142778
lysoPC a C17:0	1.47637	-0.157209
lysoPC a C18:0	1.88553	-0.209933
lysoPC a C18:1	1.69281	-0.181263
lysoPC a C18:2	0.692101	0.0687712
lysoPC a C20:3	0.49026	0.0103244
lysoPC a C20:4	1.28799	-0.140421
lysoPC a C24:0	0.820138	-0.0548834
lysoPC a C26:0	0.700754	0.0130998
lysoPC a C26:1	0.821568	-0.0548276
lysoPC a C28:1	0.820098	-0.0422083
PC aa C24:0	0.717568	-0.0353267
PC aa C28:1	0.805013	-0.0204053
PC aa C30:0	0.835285	0.0246017
PC aa C30:2	0.79179	-0.0016921
PC aa C32:0	0.982422	0.068241
PC aa C32:1	0.817107	-0.0146285
PC aa C32:2	0.795089	-0.0119102
PC aa C32:3	0.785176	0.0123984
PC aa C34:1	0.82967	0.0160497
PC aa C34:2	0.828508	0.0219682
PC aa C34:3	0.892679	0.0479913
PC aa C34:4	0.8341	-0.0372247
PC aa C36:0	0.987085	0.0683628
PC aa C36:1	0.851948	0.0343319
PC aa C36:2	0.825608	0.0153653
PC aa C36:3	0.920512	0.0521684
PC aa C36:4	0.849664	-0.0347434
PC aa C36:5	0.908098	-0.0559717
PC aa C36:6	0.784616	-0.0201304
PC aa C38:0	0.817369	0.0115482
PC aa C38:1	0.948459	0.0672403
PC aa C38:3	0.849093	0.0325863
PC aa C38:4	0.809055	-0.000285324
PC aa C38:5	0.983924	-0.0677145
PC aa C38:6	0.803152	0.00221235
PC aa C40:2	0.816309	0.0362105
PC aa C40:3	0.752587	-0.00565383
PC aa C40:4	0.815271	0.012915
PC aa C40:5	0.868794	-0.0479555
PC aa C40:6	0.822285	0.0144134
PC aa C42:1	0.797392	0.0506697
PC aa C42:2	0.82229	0.037854
PC aa C42:4	0.836839	0.0312608
PC aa C42:5	0.816414	0.0146731
PC aa C42:6	0.833111	0.0235615
PC ae C30:0	0.846349	0.0297965
PC ae C30:1	0.798462	0.0145886
PC ae C30:2	0.760998	-0.00130663
PC ae C32:1	0.930384	0.0590407
PC ae C32:2	0.808746	-0.0128869
PC ae C34:0	1.08293	0.0904141
PC ae C34:1	0.86282	0.0334858
PC ae C34:2	0.79434	0.00677914
PC ae C34:3	0.851705	0.0322661
PC ae C36:0	0.924463	0.0592542
PC ae C36:1	0.894951	0.0462775
PC ae C36:2	0.869254	0.0360993
PC ae C36:3	0.827689	0.0232416
PC ae C36:4	0.813232	-0.023575
PC ae C36:5	0.868881	-0.0422644
PC ae C38:0	0.797271	-0.0292682
PC ae C38:1	0.865184	0.0426585
PC ae C38:2	0.909703	0.0539092
PC ae C38:3	0.871398	0.0396046
PC ae C38:4	0.805237	0.00241864
PC ae C38:5	0.80342	-0.00935648
PC ae C38:6	0.814046	-0.00933376
PC ae C40:1	1.03913	-0.0831496
PC ae C40:2	0.91052	0.0547686
PC ae C40:3	0.797248	0.00551391
PC ae C40:4	0.804233	0.00726132
PC ae C40:5	0.798246	-0.0169962
PC ae C40:6	0.806985	-0.00211081
PC ae C42:1	0.845372	-0.0282096
PC ae C42:2	1.01055	-0.0759004
PC ae C42:3	1.06514	-0.090887
PC ae C42:4	0.863701	-0.0422241
PC ae C44:3	1.01185	-0.0725594
PC ae C44:4	1.39544	-0.137107
PC ae C44:5	0.773809	0.0213541
SM (OH) C16:1	1.12552	0.0945471
SM (OH) C22:1	1.29982	0.132929
SM (OH) C22:2	1.01528	0.0814183
SM (OH) C24:1	0.706704	0.000350742
SM C16:0	1.03055	0.0821198
SM C16:1	0.805296	0.0160379
SM C18:0	1.07043	0.0846737
SM C18:1	0.826431	0.0217192
SM C22:3	0.733437	0.0774226
SM C24:0	1.1799	0.107374
SM C24:1	1.26862	0.125301
SM C26:0	0.508551	0.0377635
SM C26:1	1.64914	0.174124
H1	0.822982	0.0387109
[truncated: 96 more columns]
